# Supplementary material for: Role of Charge Density of Polycations in DNA Complexation and Condensation
Source: Biomolecules. 2025 Jul 10;15(7):983. doi: 10.3390/biom15070983 (PMC12292543; doi:10.3390/biom15070983)
Supplement: Supplementary file 1 [file biomolecules-15-00983-s001.zip]

Archive with 1 entries (1 files):
- biomolecules-3697064-supplementary.pdf
